# Supplementary material for: Design and Experimental Study of Octopus-Inspired Soft Underwater Robot with Integrated Walking and Swimming Modes
Source: Biomimetics (Basel). 2026 Jan 9;11(1):59. doi: 10.3390/biomimetics11010059 (PMC12838968; doi:10.3390/biomimetics11010059)
Supplement: Supplementary file 1 [file biomimetics-11-00059-s001.zip]

Archive with 4 entries (4 files):
- Video S1.m4v
- Video S2.mp4
- Video S3.mp4
- Video S4.m4v
